# Supplementary material for: Age-stratified trajectories of patient-reported outcomes and perioperative safety after robot-assisted radical prostatectomy: a prospective multicenter cohort study
Source: Sci Rep. 2026 Mar 31;16:15241. doi: 10.1038/s41598-026-46171-z (PMC13181070; doi:10.1038/s41598-026-46171-z)
Supplement: Supplementary file 1 — Supplementary Material 1 [file 41598_2026_46171_MOESM1_ESM.xlsx]

## Sheet: S1
	Supplementary Table S1: Pathological oncologic features by age group
	Parameter	<65 yr	65-74 yr	≥75	p value
		(n=143)	(n=340)	(n=121)
	Pathological T stage, n (%)				0.605
	0	2 (1.4)	3 (0.9)	0 (0.0)
	2	101 (70.6)	220 (64.7)	76 (62.8)
	3a	29 (20.3)	95 (27.9)	35 (28.9)
	3b	9 (6.3)	20 (5.9)	7 (5.8)
	4	0 (0.0)	1 (0.3)	1 (0.8)
	X	2 (1.4)	1 (0.3)	2 (1.7)
	Pathological N stage, n (%)				0.67
	0	126 (88.1)	306 (90.0)	110 (90.9)
	1	7 (4.9)	11 (3.2)	5 (4.1)
	X	10 (7.0)	23 (6.8)	6 (5.0)
	Grade Group at prostatectomy, n (%)				0.124
	1	9 (6.3)	19 (5.6)	5 (4.1)
	2	35 (24.5)	121 (35.6)	30 (24.8)
	3	61 (42.7)	126 (37.1)	50 (41.3)
	4	6 (4.2)	29 (8.5)	13 (10.7)
	5	18 (12.6)	31 (9.1)	15 (12.4)
	Unknown	14 (9.8)	14 (4.1)	8 (6.6)
	Extraprostatic extension, n (%)				0.242
	No	94 (65.7)	199 (58.5)	64 (52.9)
	Yes	37 (25.9)	111 (32.6)	38 (31.4)
	Unknown	12 (8.4)	30 (8.8)	19 (15.7)
	Positive surgical margin, n (%)				0.496
	No	102 (71.3)	251 (73.8)	82 (67.8)
	Yes	33 (23.1)	82 (24.1)	35 (28.9)
	Unknown	8 (5.6)	7 (2.1)	4 (3.3)
	Seminal vesicle invasion, n (%)				0.909
	No	130 (90.9)	316 (92.9)	113 (93.4)
	Yes	11 (7.7)	23 (6.8)	8 (6.6)
	Unknown	2 (1.4)	1 (0.3)	0 (0.0)
	*P values were calculated using the chi-square test across the three age groups, excluding cases with unknown/missing data for each variable.

## Sheet: S2
	Supplementary Table S2: Sensitivity analysis using a linear mixed-effects model treating age as a continuous variable for urinary patient-reported outcomes
	Outcome	Effect	NumDF	DenDF	F value	P value
	Urinary function	Time	4	2205	28.61	<0.001
		Age (per 10-year increase)	1	609	2.49	0.115
		Time × Age	4	2206	6.92	<0.001
	Urinary bother	Time	4	2123	24.32	<0.001
		Age (per 10-year increase)	1	603	0.5	0.481
		Time × Age	4	2124	10.02	<0.001
	Urinary incontinence	Time	4	2095	12.48	<0.001
		Age (per 10-year increase)	1	602	9.35	0.002
		Time × Age	4	2096	1.13	0.343
	Urinary irritative/obstructive	Time	4	2127	31.03	<0.001
		Age (per 10-year increase)	1	600	2.03	0.154
		Time × Age	4	2129	16.66	<0.001
	Sexual function (non–nerve sparing)	Time	4	1480	47.73	<0.001
		Age (per 10-year increase)	1	405	33.61	<0.001
		Time × Age	4	1480	29.1	<0.001
	Sexual function (nerve sparing)	Time	4	652	19.31	<0.001
		Age (per 10-year increase)	1	184	63.02	<0.001
		Time × Age	4	652	8.89	<0.001
	Sexual bother (non–nerve sparing)	Time	4	1309	3.28	0.011
		Age (per 10-year increase)	1	408	7.98	0.005
		Time × Age	4	1310	3.11	0.015
	Sexual bother (nerve sparing)	Time	4	608	11.6	<0.001
		Age (per 10-year increase)	1	182	19.05	<0.001
		Time × Age	4	608	9.23	<0.001
	Note: P values were obtained from linear mixed-effects models with patient-level random intercepts. Age was modeled as a continuous variable per 10-year increase.

## Sheet: S3
Supplementary Table S3: EMMs ± SEs for EPIC summary domains and overall satisfaction
Urinary summary
Time point	<65 yrs EMM (SE)	65–74 yrs EMM (SE)	≥75 yrs EMM (SE)
Baseline	92.2 (1.28)	87.6 (0.85)	87.5 (1.42)
1 mo	52.0 (1.31)	55.2 (0.86)	57.6 (1.46)
3 mo	68.4 (1.32)	68.0 (0.87)	68.2 (1.44)
6 mo	77.8 (1.32)	77.0 (0.86)	76.0 (1.43)
12 mo	84.0 (1.34)	81.0 (0.88)	80.0 (1.49)
Sexual summary
Time point	<65 yrs EMM (SE)	65–74 yrs EMM (SE)	≥75 yrs EMM (SE)
Baseline	48.7 (0.85)	39.3 (0.56)	33.0 (0.95)
1 mo	27.4 (0.87)	28.4 (0.58)	26.7 (0.97)
3 mo	26.6 (0.88)	26.5 (0.58)	27.1 (0.99)
6 mo	27.8 (0.89)	27.2 (0.58)	28.0 (0.96)
12 mo	29.6 (0.90)	27.6 (0.60)	27.7 (1.00)
Bowel summary
Time point	<65 yrs EMM (SE)	65–74 yrs EMM (SE)	≥75 yrs EMM (SE)
Baseline	96.5 (0.82)	93.3 (0.54)	94.2 (0.92)
1 mo	89.3 (0.84)	89.5 (0.55)	90.7 (0.93)
3 mo	93.4 (0.85)	93.5 (0.55)	94.3 (0.93)
6 mo	96.3 (0.85)	95.2 (0.55)	96.1 (0.93)
12 mo	95.7 (0.86)	95.7 (0.57)	95.2 (0.95)
Hormonal summary
Time point	<65 yrs EMM (SE)	65–74 yrs EMM (SE)	≥75 yrs EMM (SE)
Baseline	94.7 (0.73)	94.6 (0.48)	94.7 (0.81)
1 mo	93.3 (0.74)	92.8 (0.49)	94.3 (0.83)
3 mo	94.5 (0.75)	94.4 (0.49)	94.9 (0.84)
6 mo	95.7 (0.75)	94.7 (0.49)	95.9 (0.83)
12 mo	95.0 (0.76)	95.3 (0.50)	94.7 (0.85)
Overall satisfaction
Time point	<65 yrs EMM (SE)	65–74 yrs EMM (SE)	≥75 yrs EMM (SE)
Baseline	60.8 (1.95)	65.0 (1.28)	67.7 (2.31)
1 mo	68.3 (1.90)	66.2 (1.25)	66.9 (2.12)
3 mo	66.8 (1.91)	66.1 (1.25)	65.4 (2.13)
6 mo	64.5 (1.93)	67.3 (1.25)	67.2 (2.09)
12 mo	67.9 (1.96)	68.9 (1.29)	68.1 (2.18)
Footnote: Values are estimated marginal means (EMMs) with standard errors (SEs) derived from linear mixed-effects models including time, age group, and their interaction as fixed effects, with patient ID as a random intercept. Degrees of freedom were estimated using the Kenward–Roger approximation. Pairwise comparisons were performed using EMMs with Tukey-adjusted p-values.

## Sheet: S4
Supplementary Table S4: EMMs ± SEs for EPIC urinary subdomains
Urinary function
Time point	<65 yrs EMM (SE)	65–74 yrs EMM (SE)	≥75 yrs EMM (SE)
Baseline	96.5 (1.46)	93.8 (0.95)	93.0 (1.59)
1 mo	44.7 (1.49)	48.2 (0.98)	50.3 (1.66)
3 mo	64.2 (1.50)	62.5 (0.97)	62.1 (1.64)
6 mo	74.6 (1.51)	73.9 (0.98)	72.8 (1.62)
12 mo	83.0 (1.54)	79.5 (1.01)	77.7 (1.68)
Urinary bother
Time point	<65 yrs EMM (SE)	65–74 yrs EMM (SE)	≥75 yrs EMM (SE)
Baseline	89.1 (1.36)	83.2 (0.90)	83.4 (1.51)
1 mo	57.0 (1.40)	60.7 (0.91)	62.7 (1.55)
3 mo	71.3 (1.40)	71.8 (0.92)	72.7 (1.54)
6 mo	80.1 (1.41)	79.3 (0.92)	78.8 (1.53)
12 mo	84.8 (1.43)	82.0 (0.95)	81.8 (1.59)
Urinary incontinence
Time point	<65 yrs EMM (SE)	65–74 yrs EMM (SE)	≥75 yrs EMM (SE)
Baseline	96.0 (2.17)	91.6 (1.43)	90.8 (2.42)
1 mo	31.2 (2.21)	29.0 (1.45)	30.8 (2.47)
3 mo	49.5 (2.22)	45.0 (1.46)	43.9 (2.48)
6 mo	61.1 (2.23)	59.8 (1.45)	57.3 (2.46)
12 mo	73.6 (2.27)	68.5 (1.50)	65.0 (2.53)
Urinary irritative/obstructive
Time point	<65 yrs EMM (SE)	65–74 yrs EMM (SE)	≥75 yrs EMM (SE)
Baseline	90.6 (1.12)	87.0 (0.74)	87.4 (1.25)
1 mo	65.8 (1.15)	72.4 (0.75)	74.5 (1.29)
3 mo	80.8 (1.16)	82.6 (0.76)	83.7 (1.27)
6 mo	88.8 (1.16)	88.1 (0.76)	87.7 (1.27)
12 mo	91.1 (1.18)	89.5 (0.79)	89.7 (1.32)
Footnote: Values are estimated marginal means (EMMs) with standard errors (SEs) derived from linear mixed-effects models including time, age group, and their interaction as fixed effects, with patient ID as a random intercept. Degrees of freedom were estimated using the Kenward–Roger approximation. Pairwise comparisons were performed using EMMs with Tukey-adjusted p-values.

## Sheet: S5
Supplementary Table S5: EMMs ± SEs for EPIC sexual function and bother stratified by nerve-sparing status
Sexual function (nerve-sparing −)
Time point	<65 yrs EMM (SE)	65–74 yrs EMM (SE)	≥75 yrs EMM (SE)
Baseline	28.87 (1.08)	17.60 (0.61)	12.19 (0.97)
1 mo	2.68 (1.10)	1.84 (0.62)	1.53 (0.99)
3 mo	3.71 (1.11)	2.59 (0.63)	1.54 (1.00)
6 mo	5.08 (1.13)	2.72 (0.63)	2.21 (0.99)
12 mo	3.68 (1.18)	3.26 (0.65)	2.79 (1.02)
Sexual bother (nerve-sparing −)
Time point	<65 yrs EMM (SE)	65–74 yrs EMM (SE)	≥75 yrs EMM (SE)
Baseline	85.5 (2.84)	86.8 (1.63)	83.3 (2.60)
1 mo	83.8 (2.76)	91.5 (1.61)	88.2 (2.52)
3 mo	81.0 (2.75)	85.7 (1.63)	86.8 (2.57)
6 mo	77.5 (2.79)	86.3 (1.61)	87.6 (2.47)
12 mo	82.0 (2.89)	86.6 (1.66)	85.3 (2.57)
Sexual function (nerve-sparing +)
Time point	<65 yrs EMM (SE)	65–74 yrs EMM (SE)	≥75 yrs EMM (SE)
Baseline	39.89 (1.52)	26.66 (1.30)	17.63 (2.65)
1 mo	7.98 (1.57)	2.73 (1.33)	2.12 (2.85)
3 mo	12.97 (1.58)	3.90 (1.34)	4.97 (2.75)
6 mo	15.55 (1.59)	5.21 (1.32)	7.51 (2.92)
12 mo	18.12 (1.56)	7.61 (1.37)	8.52 (2.80)
Sexual bother (nerve-sparing +)
Time point	<65 yrs EMM (SE)	65–74 yrs EMM (SE)	≥75 yrs EMM (SE)
Baseline	81.9 (3.70)	84.4 (3.07)	80.4 (6.75)
1 mo	72.4 (3.59)	86.6 (3.13)	85.5 (7.03)
3 mo	53.4 (3.62)	73.1 (3.07)	84.2 (6.88)
6 mo	58.1 (3.68)	72.9 (3.04)	81.9 (7.20)
12 mo	60.5 (3.59)	70.3 (3.14)	81.3 (6.75)
Footnote: Values are estimated marginal means (EMMs) with standard errors (SEs) derived from linear mixed-effects models including time, age group, and their interaction as fixed effects, with patient ID as a random intercept. Degrees of freedom were estimated using the Kenward–Roger approximation. Pairwise comparisons were performed using EMMs with Tukey-adjusted p-values.
